# Supplementary material for: Towards Sustainable Healthcare Risk Waste Management in South Africa: A Systematic Review of Treatment Practices and Policy Gaps
Source: Int J Environ Res Public Health. 2026 Apr 30;23(5):588. doi: 10.3390/ijerph23050588 (PMC13205633; doi:10.3390/ijerph23050588)
Supplement: Supplementary file 1 [file ijerph-23-00588-s001.zip]

Archive with 2 entries (2 files):
- ijerph-4150392 -supplementary-checklist.pdf
- ijerph-4150392-Supplementary Tables and Figures.pdf
